# Supplementary material for: MV1035 Overcomes Temozolomide Resistance in Patient-Derived Glioblastoma Stem Cell Lines
Source: Biology (Basel). 2022 Jan 4;11(1):70. doi: 10.3390/biology11010070 (PMC8772739; doi:10.3390/biology11010070)
Supplement: Supplementary file 1 [file biology-11-00070-s001.zip]

Archive with 2 entries (2 files):
- biology-1476883-supplementary.pdf
- biology-1476883-WB.pdf
